# Supplementary material for: META—Measurement for Evolution, Transformation, and Autorealization: A New Assessment Protocol
Source: Behav Sci (Basel). 2025 Jul 11;15(7):942. doi: 10.3390/bs15070942 (PMC12293060; doi:10.3390/bs15070942)
Supplement: Supplementary file 1 [file behavsci-15-00942-s001.zip]

Archive with 1 entries (1 files):
- behavsci-3675419-supplementary.pdf
